# Supplementary material for: Proteomic Characterization of PAMs with PRRSV-ADE Infection
Source: Viruses. 2022 Dec 22;15(1):36. doi: 10.3390/v15010036 (PMC9864506; doi:10.3390/v15010036)
Supplement: Supplementary file 1 [file viruses-15-00036-s001.zip]

Archive with 1 entries (1 files):
- viruses-2106570-supplementary.pdf
